# Supplementary material for: Differential Effect of Extracellular Vesicles Derived from Plasmodium falciparum-Infected Red Blood Cells on Monocyte Polarization
Source: Int J Mol Sci. 2023 Jan 30;24(3):2631. doi: 10.3390/ijms24032631 (PMC9916780; doi:10.3390/ijms24032631)
Supplement: Supplementary file 1 [file ijms-24-02631-s001.zip]

Archive with 1 entries (1 files):
- ijms-2166326-supplementary.pdf
